# Supplementary material for: Reliability of a portable device for quantifying tone and stiffness of quadriceps femoris and patellar tendon at different knee flexion angles
Source: PLoS One. 2019 Jul 31;14(7):e0220521. doi: 10.1371/journal.pone.0220521 (PMC6668831; doi:10.1371/journal.pone.0220521)
Supplement: S1 Data — (XLSX) [file pone.0220521.s010.xlsx]

## Sheet: 统计描述
姓名	性别	年龄	体重	身高	BMI
博凡 邱	男	27	72	176	23.2
高艺 吴	男	26	62	172	21
国柱 叶	男	25	60	170	20.8
焕驰 郑	男	24	57	171	19.5
嘉城 陈	男	23	61	177	19.5
俊晖 黎	男	23	57	170	19.7
凯枫 谢	男	25	73	168	25.9
康旭 文	男	27	60	156	24.7
庆峰 邹	男	26	67	166	24.3
舒鹏 崔	男	26	74	179	23.1
文政 林	男	26	71	165	26.1
鹉 徐	男	23	70	175	22.9
岩岩 卢	男	29	70	170	24.2
乙 郑	男	26	80	178	25.2
志杰 陈	男	25	61	173	20.4
斌黎 戴	女	23	61	168	21.6
程灵 王	女	23	55	160	21.5
凤翔 戴	女	23	45	158	18
家彬 梁	女	24	45	160	17.6
江南 王	女	25	55	158	22
婧 谢	女	27	48	150	21.1
梦瑶 陈	女	23	54	163	20.3
旻捷 蔡	女	25	53	170	18.3
乔英 李	女	25	38	151	16.7
晓敏 刘	女	23	48	163	18.1
盈 何	女	24	44	162	16.8
玉汶 王	女	23	53	158	21.2
蕴涵 王	女	23	56	167	20.1
正兰 李	女	25	40	157	16.2
子晴 陈	女	23	46	148	21
平均数		24.6667	57.8667	165.3	21.0333
		24.7	57.9	165.3	21
标准差		1.62594	10.8936	8.44516	2.7561
		1.6	10.9	8.4	2.8
mean±SD		24.7±1.6	57.9±10.9	165.3±8.4	21±2.8

## Sheet: inter-operator 0° 
0° RF		First（Left）		First(Right)		second(right)		Second(Left)		0°VM	First（Left）		First(Right)		second(right)		Second(Left)		0°VL	First（Left）		First(Right)		second(right)		Second(Left)		0°PT	First（Left）		First(Right)		second(right)		Second(Left)
Name	Gender	F	S	F	S	F	S	F	S		F	S	F	S	F	S	F	S		F	S	F	S	F	S	F	S		F	S	F	S	F	S	F	S
1	Female	14.9	266	14.4	246	14.6	255	15.6	285		14.3	246	12.2	193	11.7	187	13.3	225		14.6	264	14.3	257	14.5	269	15.1	267		12.4	152	12.8	188	13	197	12.4	155
2	Male	14.6	260	14.6	248	14.4	253	15.5	278		12.8	196	13.2	222	12.5	202	12.4	195		14.1	250	13.6	231	13.9	245	13.9	246		13.8	191	13.2	178	13.9	208	14.5	220
3	Female	14.3	264	14.6	266	14	258	13.8	262		11.5	152	11.8	146	11.5	139	11.5	167		13.4	238	13.9	252	13.8	252	13.2	233		15.3	229	15.4	236	14.3	222	14.5	213
4	Female	14.8	256	14.1	256	13.7	239	13.7	242		12.2	191	12.5	195	12.3	182	11.7	190		13.2	227	13.9	232	13.1	232	12.9	228		13.5	187	13.8	202	13.9	215	13.7	189
5	Male	15.3	276	15.4	271	15	270	15	256		14.6	264	15.7	290	16.2	309	13.8	257		15.6	285	15	289	15.2	297	15.1	275		15.5	252	16.3	281	15.2	268	16	269
6	Male	18	319	15.9	283	16.3	293	16.6	297		13.3	214	14.6	245	14.2	242	13.4	218		15.2	278	14.6	270	15.1	284	14.8	267		16.1	250	14.4	215	14.3	221	15.4	243
7	Male	14.1	249	14.7	263	14.3	255	13.5	229		12.2	199	11.8	178	11.9	196	12.5	212		12.8	220	13	226	12.7	231	12.7	228		15.6	297	13.9	228	13.4	208	13.7	225
8	Female	12.8	199	12.8	210	13	216	12.5	186		10.8	119	11.2	124	11.2	127	10.7	120		13.1	228	12.6	224	12.5	209	12.9	223		12.7	154	13	160	13.2	174	13.3	168
9	Male	15.5	294	15.9	294	15.4	288	15.7	289		12.5	197	13.3	234	13.5	238	12.2	187		18	273	14.6	251	14.6	254	17.5	301		16.8	284	14.5	224	15.2	241	15.8	242
10	Female	15.6	294	15.4	285	14.7	266	15.2	278		11.9	181	12.3	189	11.8	181	11.8	183		13.3	228	12.6	208	12.9	221	13.3	229		14.8	239	14.6	233	14.8	245	14.1	221
11	Female	14.1	263	15.5	264	13.9	246	13.6	259		11.9	207	12.7	229	12.5	225	11.7	221		14.6	275	12.4	229	11.7	227	13.9	266		15	258	14.4	243	14.6	234	15.5	253
12	Male	15.8	255	15.3	242	15	251	15.2	250		13.3	226	14.1	233	13.2	238	12.9	230		13.3	233	14.5	264	14.3	279	13.2	229		13.3	187	14.1	202	14.7	211	13.7	173
13	Male	17.3	315	18.6	349	18.3	333	17.1	299		14.2	244	14.2	238	14.3	257	13.7	240		15.4	276	16.9	301	17.5	314	15.6	272		14.5	223	15.3	237	15.3	242	14.9	235
14	Male	15.7	293	14.4	259	14.5	263	14.8	282		12.4	163	12.6	149	12.1	145	12.1	181		15.6	305	14.9	286	15.1	294	15.7	296		16.6	287	15.6	261	16.3	285	15.5	274
15	Female	14.5	268	15.1	275	15	273	15.1	270		11	146	11.4	166	11.2	143	11.1	161		14.2	250	13.9	242	14	238	13.8	246		16	323	16	304	15.7	290	15.3	266
16	Female	14.9	278	15.1	284	13.7	258	14	264		10.5	132	11.2	140	10.9	131	11	129		15.1	278	13.7	234	13.9	244	14.3	263		14.4	230	15.1	273	14.1	236	14.4	224
17	Female	15.2	260	14.7	268	14.4	254	14.3	262		12.1	165	12.2	168	12.2	181	12.2	156		15.7	289	15.9	287	15.9	283	15.2	272		15.8	258	15.2	237	15	232	14.8	219
18	Male	14.2	276	15.4	299	14.7	287	14.6	285		13.1	218	13.2	227	12.6	217	12.6	205		13.7	242	13.3	240	13	236	14	247		14.4	255	14.3	247	14.3	237	14.7	271
19	Male	15.6	292	15.8	292	14.6	267	14.9	269		12.7	189	12.9	180	13.3	203	12.5	160		14.9	274	14.4	264	14.5	266	14.6	270		13.5	162	14.6	217	14.5	229	13.6	192
20	Male	15.1	290	15.8	294	15.1	283	14.9	286		13.3	214	12.8	215	12.8	223	12.6	200		13.9	257	14.7	287	14.1	271	13.8	254		15.7	263	15.9	262	16.1	275	15.7	273
21	Male	14.4	258	14.3	238	14.2	247	14.1	253		11.9	195	12	189	11.9	188	12.5	218		13.7	232	12.6	218	12.7	217	13.5	228		12.8	153	13.8	204	13.3	188	13.7	202
22	Female	13.9	243	13.2	239	13.3	247	12.8	219		11.1	161	10.9	128	10.9	127	10.7	123		13.2	228	13.9	241	14	244	13.2	226		15.1	280	13.7	189	14	202	14	213
23	Male	16.3	298	15	282	14.9	277	15.8	284		12	179	12.4	211	12.3	205	11.8	179		13.8	251	14.9	259	14.8	269	13.4	252		15	247	14.8	234	15.4	251	14.7	247
24	Male	17.4	318	17.6	334	15.4	295	16.6	308		13.1	215	13.7	252	13	229	12.9	215		15.8	286	15.1	285	14.8	275	15.8	282		14.4	213	13.7	198	13.8	193	14.1	195
25	Female	14.6	259	14.5	261	13.8	250	13.4	230		11.4	143	12	193	11.9	187	11.6	144		13.7	229	13.6	231	13.3	226	13.4	231		14.8	224	14.3	222	15	232	14.2	198
26	Female	14	233	13.7	235	13.2	222	13.7	216		10.1	105	10.5	112	10.3	110	10.2	106		13	213	13.5	234	13.1	230	12.8	218		13.4	167	13.9	205	14	207	13.1	162
27	Female	13.7	248	13.4	246	13	242	13.2	243		11.6	180	11.4	146	11.5	146	11.3	160		13.1	224	13.6	235	13.6	241	12.8	222		12.6	181	13.5	191	13.7	198	12.4	157
28	Female	13.4	243	13.2	247	12.5	221	12.5	227		11.1	188	11.2	189	11.1	183	11	183		11.6	191	11.8	200	11.5	195	11.3	189		13.6	186	12.9	158	13.2	206	14.2	319
29	Male	14.1	257	15.3	282	14.5	269	15.1	270		12.2	209	13.4	242	13	238	12.7	227		14.1	265	13.9	255	14	265	13.8	260		14	207	14.4	230	14.1	219	13.7	196
30	Female	14.5	250	14.4	242	13.5	228	13.5	214		11	124	11.1	125	11	123	10.7	122		13.8	254	13.4	241	13.9	250	13.8	237		12.5	153	13.3	165	12.8	156	13	186

## Sheet: inter-operator 30°
30° RF		First（Left）		First(Right)		second(right)		Second(Left)		30°VM	First（Left）		First(Right)		second(right)		Second(Left)		30°VL	First（Left）		First(Right)		second(right)		Second(Left)		30°PT	First（Left）		First(Right)		second(right)		Second(Left)
Name	Gender	F	S	F	S	F	S	F	S		F	S	F	S	F	S	F	S		F	S	F	S	F	S	F	S		F	S	F	S	F	S	F	S
1	Female	13.5	247	13.8	233	13	221	13.2	248		13.5	242	12.7	244	11.7	214	12.2	223		13.3	240	15.4	285	13.8	252	15.4	263		14.7	288	14.1	273	13.5	231	13.8	237
2	Male	14.1	251	14.4	256	14	255	14.5	267		12.3	190	12.1	194	12.4	203	12.2	185		13.4	231	13.3	227	12.8	230	13.3	239		18.1	433	16.7	380	16.1	359	18.8	447
3	Female	14.2	268	13.5	241	13.8	252	13.3	235		11.3	149	11.6	164	11.3	139	11.5	172		13.2	231	12.9	224	13.6	241	12.9	226		15.3	261	16	338	14.5	250	16.2	297
4	Female	14.7	266	13.7	235	13.4	232	14.3	255		12	193	12.4	198	12.3	192	11.9	181		13.6	234	13.4	225	13.5	235	13.4	234		19.2	446	19.1	476	17.4	445	17.9	467
5	Male	15.6	275	15.7	271	15.1	272	14.8	268		13.4	240	14.3	276	14.4	275	13.8	259		14.2	255	14.7	277	14.5	269	13.8	247		19.5	542	19.6	527	17.9	472	20.7	571
6	Male	16.4	294	15.1	289	15.1	284	15.5	271		13.3	212	14.3	237	14.1	235	13.5	221		14.6	277	14.8	276	15.1	281	14.4	261		15.7	353	14.6	228	15.4	257	16.9	393
7	Male	14.1	249	14.8	261	14.2	252	13.8	241		12.2	211	11.4	180	11.9	185	12.3	214		12.6	217	12.9	220	13.4	240	12.8	226		16.6	408	17.1	439	17	469	16.8	424
8	Female	12.7	190	12.9	208	13.5	223	12.7	186		11	121	11.3	132	11.5	141	11.1	132		13.2	232	13.4	243	13.5	245	13.6	244		15.2	330	15.8	337	16.4	328	16.9	388
9	Male	15.2	282	15.7	300	14.8	276	14.8	276		12.1	184	13.1	236	13.3	235	12.2	191		15.8	285	14.2	255	14.3	252	14.8	283		19.5	490	20.1	474	18.8	454	18.4	409
10	Female	15	270	16	292	14.6	269	14.5	262		11.9	201	12	198	12.3	202	12	193		13.7	235	13.4	225	13.9	237	13.8	237		17.1	407	16.9	414	18.2	457	17.1	410
11	Female	14.6	257	14.5	263	13.6	245	13.5	250		12.2	223	12.8	237	12.5	225	12	209		15.4	323	13.9	251	13.2	246	15.3	313		20.9	592	19.1	525	17.1	438	20.6	549
12	Male	14.9	242	15.2	246	14.9	251	14.4	244		12.4	200	12.6	211	12.7	222	12	205		12.5	227	13.6	248	13.4	248	12.5	220		16.8	405	17.8	407	17.7	399	16.8	404
13	Male	16.9	297	17.9	326	17.1	322	16.9	314		13.6	235	13.4	235	13.1	226	13	236		14.8	256	15.6	276	16	285	14.1	254		14.8	247	15.8	307	16.4	333	15.7	305
14	Male	14.3	261	13.9	249	13.8	253	14.5	257		12.3	188	12.5	196	12.3	179	12.5	219		14.2	272	14.2	277	14.2	280	14.6	272		17.4	432	17.8	426	17.8	426	17.7	425
15	Female	14	265	13.8	258	13.3	253	13.2	242		11.1	143	11.5	174	11.5	172	11.3	165		13.3	241	13.8	246	13.6	249	12.9	231		18	444	18.6	464	18.5	451	17.7	420
16	Female	14.6	274	14.1	266	14.4	278	14.4	275		10.5	133	10.8	139	11.4	170	11.4	181		13.9	262	13.2	235	14.1	248	14.8	273		16.1	335	16.5	371	15.8	349	15.3	322
17	Female	15.1	269	13.5	262	14.1	269	14.3	279		12.4	202	12.2	183	12.3	191	12.3	203		14.7	272	15.4	273	16	306	15.2	286		19.3	505	17.1	449	16.8	432	18.1	459
18	Male	14	264	14.2	267	14.4	269	14.2	259		12.6	209	12.7	216	12.3	212	12.2	201		14.1	249	12.6	231	12.8	237	13.4	232		17.1	460	17	462	15	271	15.8	382
19	Male	15.4	278	15.4	281	14.4	260	14.5	259		12.7	173	14.1	234	13.3	213	12.6	177		14.9	268	14.2	253	14.5	261	14.6	263		14	206	14.8	244	15.8	277	14.3	216
20	Male	15.2	285	15.3	293	14.6	282	14.1	277		13.5	240	12.8	230	12.3	215	12.2	218		14.8	270	14.9	281	14.2	272	12.9	248		18.8	454	19	487	18	428	18.6	431
21	Male	14.6	241	13.5	222	13.4	228	13.4	246		11	164	11.8	175	12.1	197	11.6	189		13.7	229	12.7	224	12.6	230	12.7	219		15.6	341	15.1	300	17.1	387	14.5	261
22	Female	13.8	251	14.1	257	13.7	251	13.6	242		11.3	171	11.6	176	11.3	177	11.1	173		15.2	282	14.8	277	14.6	261	13.8	254		17.6	428	19	477	18.5	487	17.6	430
23	Male	15.2	284	14.3	274	14.6	281	14.5	269		11.9	180	12.4	205	12	201	11.6	170		13.9	252	14.9	261	14.7	272	13	250		17.6	425	17.7	439	18.7	482	19.6	497
24	Male	15.9	283	15	268	15.2	278	15.6	286		12.9	222	13	226	13	225	12.6	209		15.2	268	14.4	263	14.4	261	14.5	251		15.2	250	14.9	233	14.7	256	14.4	236
25	Female	14.7	265	14.4	265	14.4	278	14.3	261		11.7	157	11.5	192	12	199	11.7	180		14.2	249	14.1	250	13.9	248	14.2	251		18.1	412	16.3	379	16.5	401	17.1	416
26	Female	13.2	206	13.5	232	12.8	216	13.1	209		10.5	117	10.7	118	11	123	10.9	120		12.7	217	13.1	225	13	231	13.1	229		15.2	282	15.3	303	15.1	292	14.2	227
27	Female	13.2	245	13.6	251	13.8	255	13.1	239		11.2	173	11.4	184	11.4	173	11.9	193		12.8	223	13.7	247	13.6	241	12.9	226		14.5	296	18	516	15.8	386	13.9	289
28	Female	13	232	13.7	244	12.7	224	13.1	235		11.2	198	11.3	193	11.2	186	11.6	194		11.9	195	11.9	198	12.2	207	11.7	189		18.4	502	17.1	491	16.5	508	17.1	539
29	Male	14.3	268	15	285	14.5	276	14.2	268		11.9	200	12.5	221	12.3	215	12.1	204		13.5	262	14	261	14.1	267	13.9	258		18.8	425	19.1	442	18	388	19.1	463
30	Female	13.8	220	14.1	236	13	221	13	210		10.7	127	11	132	11.1	145	11.1	131		13.7	249	13.2	245	13.3	253	13.1	237		14.4	267	14.4	247	14.1	248	14.4	265

## Sheet: inter-operator 60°
60° RF		First（Left）		First(Right)		second(right)		Second(Left)		60°VM	First（Left）		First(Right)		second(right)		Second(Left)		60°VL	First（Left）		First(Right)		second(right)		Second(Left)		60°PT	First（Left）		First(Right)		second(right)		Second(Left)
Name	Gender	F	S	F	S	F	S	F	S		F	S	F	S	F	S	F	S		F	S	F	S	F	S	F	S		F	S	F	S	F	S	F	S
1	Female	14.4	269	13.7	238	14.2	243	14.3	267		14.8	274	14.2	269	13.9	273	14.1	271		16.2	324	15.7	304	15.7	311	16.1	329		15.2	328	15.8	390	18.4	514	17.6	482
2	Male	14.9	261	15.5	278	15.1	281	15	267		14.6	262	14.8	256	14.8	256	14.5	261		14.8	284	15.6	296	15.7	306	14.8	291		22.9	675	19.5	565	20.4	607	22.9	671
3	Female	14.9	275	14.2	259	14.4	265	13.9	250		14.3	263	13.7	241	13.6	233	13.3	235		14.5	278	14.6	268	14.8	275	14.7	274		24	760	23.9	753	23.5	738	23.6	746
4	Female	14.6	261	13.2	241	13.5	235	14.2	267		14.4	263	14.7	274	13.2	231	13.7	236		15.1	277	15.6	297	14.1	255	14.6	264		22.8	680	21.8	658	20.1	611	20.1	615
5	Male	16.5	301	16.4	304	15.5	293	15.3	287		14.4	274	14.6	285	15.1	296	14.6	289		16.5	319	15.9	315	15.5	311	15.7	298		28.7	916	23.6	808	23.2	785	27.7	887
6	Male	16	286	16.7	306	16.1	310	15.7	287		14.1	242	14.6	260	14.9	256	14.6	257		15.7	305	15	291	14.6	294	15.4	308		21.7	661	18.7	531	18.6	536	22	651
7	Male	15.2	275	15.3	280	14.9	269	14.9	273		13.6	251	13.1	215	13.6	237	14.2	266		14.4	267	15.2	279	15.5	301	14.7	282		19.4	568	21.1	657	21.1	640	21.1	616
8	Female	12.7	192	13.3	229	13.7	244	13	207		11.7	164	12.3	186	12.2	183	11.9	170		13.9	250	13.9	258	14.2	263	13.9	255		17.8	472	16.8	394	17.6	426	19	495
9	Male	15.8	296	15.2	286	15.1	287	15.6	299		14.3	263	14.9	290	14	271	13.5	251		15.9	310	14.9	283	14.5	270	16	322		23.9	705	24.7	739	21.3	626	21.7	618
10	Female	15.9	290	15.4	284	14.6	272	14.7	267		14.2	258	14	254	13.5	243	13.5	236		14.6	266	15.1	266	14.6	264	14	256		21.4	652	21.4	647	20.6	619	20.2	610
11	Female	14.9	265	14	255	14.3	255	14	260		14.1	263	14.8	292	14.5	281	14.8	284		15.4	309	15.1	300	15	295	15.4	298		25.4	801	23.8	726	25	766	25.8	798
12	Male	15.2	269	15.9	279	15.7	271	15.1	267		12.9	214	13.8	243	14.4	255	13.7	236		14.6	291	14.3	273	14.2	275	15.1	302		20.1	560	21.2	631	21.2	650	23.2	714
13	Male	18	317	16.5	323	16.7	331	15.6	305		14.9	276	14.8	279	15	289	15.1	289		14.7	274	15.7	300	15.9	310	15.1	279		18.9	518	19.6	522	19.6	536	19	532
14	Male	15.6	294	14.6	275	14.7	276	15.1	288		14	262	13.8	241	15	283	15.3	292		15.5	312	15.2	311	15.6	323	16.2	336		19.8	587	19.6	541	22.1	641	21.9	684
15	Female	15	279	14.3	259	14.5	270	14.2	265		14.4	261	13.6	249	13.3	233	14.1	251		15.4	315	15.5	302	14.8	291	14.8	284		23.8	726	23.4	720	23.4	735	21.4	666
16	Female	15.3	301	14.6	293	15	297	14.2	274		13.2	249	12.8	248	13.5	258	13.9	275		15	302	15	293	15.3	306	15	307		19.3	533	20.9	583	22.5	634	21.6	636
17	Female	15.3	303	14.8	285	15	285	14.9	290		13.7	234	14.4	246	13.3	218	13.3	225		15.9	323	18.2	364	17.8	362	15.6	308		24	724	20.5	623	20.3	633	24	771
18	Male	14.6	268	15.3	286	14.8	276	15	273		13.8	250	14.2	261	14.2	266	14.4	272		15.3	284	15.2	273	15.1	281	15.9	293		18.1	531	18.6	592	19.7	654	20.5	665
19	Male	15.6	287	15.9	304	15.7	298	15.5	296		13.5	241	13.7	254	15	285	14.3	268		15.8	311	15.7	304	16.9	346	16.7	346		20.8	576	21.3	562	23.3	702	22.9	687
20	Male	16.6	300	16.4	304	16.3	307	15.4	290		18.2	367	14.9	288	14.4	275	15	303		17.3	358	18.7	366	16	330	15.8	313		29.6	910	25.5	773	23.6	697	26.7	840
21	Male	13	247	14.1	239	13.8	238	13.7	253		12.5	216	13.5	239	13.1	235	13.4	244		13.6	241	13.5	253	13.5	243	14.4	260		18.7	504	19	506	19.6	555	20.6	584
22	Female	13.8	243	13.4	248	13.6	249	13.5	240		12.8	221	12.7	229	13.2	247	13.2	237		14.7	280	15.4	297	15.9	320	15.4	304		19.7	522	21	608	23.7	739	20.9	593
23	Male	16	306	15.3	287	15.1	285	15.4	294		13.8	242	14.6	267	15.5	293	14.4	255		16.8	330	16.4	306	16.3	321	17.1	333		21.5	639	21.2	626	23.3	680	22.6	708
24	Male	15.9	295	15.6	283	15.2	280	15.8	295		14.8	276	13.9	266	14	265	13.6	263		16.4	306	16.2	304	15.9	300	16.4	305		18.6	505	20.9	572	21	576	19.8	533
25	Female	14.8	283	15.2	289	14.4	270	14.4	269		12.7	216	12.8	230	12.6	226	12.6	214		16	321	15.7	300	15	288	15.6	307		20.9	629	18.2	529	18.9	562	20.5	641
26	Female	13.4	216	13.4	224	13.4	228	13	207		11.9	160	11.8	155	11.8	156	11.8	154		14.2	264	14.3	259	14.3	260	14.4	262		16.5	358	17.1	412	17.5	448	16.3	334
27	Female	13.4	245	13.5	245	13.3	239	13.2	236		11.7	194	12	215	12.1	212	12.3	208		14.1	269	15	291	14.2	280	14	276		16.6	434	18.9	550	18.7	553	16.1	424
28	Female	13.8	259	13.5	248	13.7	259	13.4	255		12.6	212	12.6	216	12.7	219	13	223		14.2	259	14.4	268	14.3	265	14.1	259		21.5	676	20.5	672	19.7	647	21.2	646
29	Male	15.3	280	17.4	315	16.7	307	15.1	287		13.7	237	14.1	253	14.5	261	14	244		15.6	303	15.4	300	15.8	312	15.6	312		21.4	633	21.3	621	21.7	630	22	649
30	Female	13.5	219	13.8	227	13.8	239	13.4	228		12	188	12.4	211	13.8	258	13.7	248		14.1	273	14	268	15.1	302	15	302		15.5	330	16.2	335	17.7	397	18.4	451

## Sheet: inter-operator 90°
90° RF		First（Left）		First(Right)		second(right)		Second(Left)		90°VM	First（Left）		First(Right)		second(right)		Second(Left)		90°VL	First（Left）		First(Right)		second(right)		Second(Left)		90°PT	First（Left）		First(Right)		second(right)		Second(Left)
Name	Gender	F	S	F	S	F	S	F	S		F	S	F	S	F	S	F	S		F	S	F	S	F	S	F	S		F	S	F	S	F	S	F	S
1	Female	16.2	283	14.7	256	14.3	256	15.2	284		16.2	315	15.8	319	15.4	314	15.7	301		17.4	374	17.1	354	16.4	342	17.3	376		20.8	576	20.8	572	20.6	587	19.7	504
2	Male	15.8	286	15.3	276	15.2	284	15	277		16.8	339	17	338	17.4	355	17.9	374		16.7	348	17.4	351	17.4	351	17.6	366		25.2	750	23.5	701	23.6	704	27.3	815
3	Female	15	285	14.3	267	14.4	266	14.4	275		15.3	304	15.2	288	15	276	15	292		15	294	15.1	289	15.7	300	15.4	299		26.7	883	25.1	799	25.4	796	26.3	853
4	Female	14.3	265	13.5	251	13.4	243	14.4	268		16.1	316	15.8	316	14.7	277	15.2	294		17	354	16.6	329	15.5	295	16.6	326		25.5	741	24.6	725	23	695	24.7	769
5	Male	16.4	316	16	309	16	318	16.1	311		16.2	303	16.6	318	16.9	319	16.6	321		18.2	381	16.7	345	16.7	360	17.8	360		34.5	971	27.4	889	30.6	958	32.8	976
6	Male	17.6	308	16.2	306	16.3	312	16.2	292		16.5	316	16.3	301	17.4	328	16.4	310		16.9	353	16.4	332	16.2	338	16.7	345		25.1	799	22	687	23.5	712	26.9	824
7	Male	14.7	262	14.9	274	14.1	254	14.6	266		14.9	284	14.7	274	14.3	253	14.5	270		15.6	295	16.6	322	15.7	309	15.2	292		23.8	683	24.7	742	24.7	754	23.4	678
8	Female	12.8	196	14.1	248	13.8	245	13.1	210		12.6	202	13.5	223	14	252	13.4	236		14.1	263	14	266	14.8	299	14.7	295		19.4	545	19.3	481	21.4	532	21.5	600
9	Male	15.6	281	14.9	276	15.3	292	15.8	300		15.9	303	16.4	311	15.9	306	15.5	296		16.2	333	16.1	317	16.3	323	17.3	355		28.5	885	28.8	870	27.5	855	28.3	856
10	Female	15.4	277	15.5	283	15.3	288	15.6	272		14.6	269	14.6	274	16.3	329	16.1	318		14.8	274	15.3	275	17.2	333	15.6	294		21.4	639	22.4	673	23.6	661	23.7	681
11	Female	14.1	263	14	254	14.8	266	14	265		15	287	15.4	302	15.2	290	15.4	302		15.6	311	14.9	300	15.5	312	15.6	305		26	821	25.8	794	25.1	749	26.1	794
12	Male	15.4	259	14.7	281	14.6	277	14.6	263		14.2	246	16	292	16.1	297	14.6	255		16	328	15.1	295	15.3	303	16.6	330		25	783	22.4	666	24.1	731	28.5	906
13	Male	16.9	329	16.9	323	17.4	334	17.5	329		18	365	17.5	345	18.5	377	18.5	384		17	336	17.2	343	17.9	367	17	334		23.1	644	22.5	627	23.7	644	23.2	647
14	Male	15.8	315	14.8	284	14.9	287	15.7	310		16.6	350	15.9	320	16	321	16.2	339		17.3	359	16.3	343	16.1	340	17	357		22.6	690	24.8	712	23.2	675	22.8	704
15	Female	14.7	269	14.3	264	14.3	276	14.6	275		14.9	281	14	264	14.1	265	15.5	305		15.5	317	15.3	299	15.3	304	15.4	313		25.5	766	26	795	26.5	797	24.2	734
16	Female	15.2	302	14.8	288	14.9	294	14.9	298		14	282	15.6	316	14.3	292	14.5	289		16	332	15.5	309	15.6	316	15.8	327		21.8	639	22.7	611	23.5	617	22.3	668
17	Female	14.8	284	14.3	267	14.8	282	14.7	283		15.8	313	15.7	301	17	338	16	311		16	334	16.9	340	18	367	16.3	319		25.7	703	22.1	621	19.8	515	25	701
18	Male	16.4	297	16.3	295	16	296	16.1	293		16.3	323	16.1	324	16.4	338	16.4	335		17.4	353	16.1	312	16.6	325	17.3	347		24.2	742	23.2	677	23.5	703	23.9	742
19	Male	16.1	301	16.2	310	15.7	305	15.2	283		14.6	274	14.7	274	15.6	308	14.9	283		16.7	352	16.8	343	17.7	369	17	357		24.9	739	24.8	719	24.2	712	23.5	695
20	Male	17.9	323	16.8	308	17.6	328	16.5	317		18.6	397	17.3	347	17.2	345	18.6	398		19.6	420	20.3	415	19.1	397	18.8	400		33.1	983	31.1	904	32	922	32.3	949
21	Male	14	248	13.9	238	14.1	243	14.2	258		14.2	267	14.9	278	14.7	281	14.9	280		15.6	293	15.1	289	15.2	297	15.6	299		22.2	682	23.3	689	23.1	647	25.5	741
22	Female	13.4	232	14	254	13.6	249	13.7	243		13.4	246	13.5	251	14.7	286	14.2	278		15.6	301	16.4	324	16.7	354	16	321		21.3	609	21.9	642	23.3	691	22.9	667
23	Male	16.5	313	15.5	297	15.3	299	15.7	307		15.9	319	17.5	356	18.1	369	16.4	329		18.2	370	17.5	346	17.3	344	18	358		25.6	736	24.9	730	25.3	709	24.3	713
24	Male	17.3	317	16.6	303	16.4	298	16.5	305		16.7	332	15.8	316	15.9	321	16	322		17.8	359	17.7	333	17.2	328	18.2	365		24	657	23.7	643	24.1	670	24.5	655
25	Female	15	279	14.7	277	14.8	279	14.5	273		14.3	269	14.5	275	14.6	276	13.6	250		16.7	344	16.3	320	16.6	342	16.7	339		24	743	20.7	638	20.5	624	23.2	727
26	Female	13.7	221	13.6	229	13.7	226	13.3	214		13.2	208	12.7	191	12.7	202	12.4	186		15.3	303	15.5	321	14.9	294	15.1	285		20.2	488	19.7	505	19.6	533	18.2	440
27	Female	13.4	242	13.6	245	13.8	257	13.6	242		13.2	225	13.4	246	14	253	13.9	241		14.6	298	15	301	16.5	351	14.6	303		20.3	552	22.5	669	24.2	715	20.7	553
28	Female	13.2	242	13.4	246	13.7	257	13.5	252		13.5	233	13.5	229	13.7	243	13.5	228		15.1	298	14.8	283	15.3	298	15.3	295		26.1	808	24.9	772	23.3	716	25.4	783
29	Male	15.7	288	17.9	322	16.3	314	15.1	286		15.3	275	16	302	16.6	309	15.6	288		16.2	325	16.6	334	16.9	339	16.4	331		23.8	709	23.6	690	22.8	658	23.8	739
30	Female	13.3	222	13.8	228	12.8	221	13	216		14	252	14	266	14.4	278	14.4	273		15	303	15	294	15.2	303	15.2	313		18.5	438	18.6	432	20	466	20.5	495

## Sheet: intra-operator 0°
0°RF		third(Left)		Third(Right)		0°VM	third(Left)		Third(Right)		0°VL	third(Left)		Third(Right)		0°PT	third(Left)		Third(Right)
Name	Gender	F	S	F	S		F	S	F	S		F	S	F	S		F	S	F	S
1	Female	15.2	284	14.9	284		11.7	184	11.6	185		14.5	260	15.1	277		13.4	198	13.1	198
2	Male	15	266	14.6	255		13.4	224	13.3	232		14.5	258	14.5	258		14.6	219	14.6	215
3	Female	15.4	287	14.7	267		11.7	175	12	199		15	264	14.3	256		15.8	243	15.8	260
4	Female	14.7	248	15	248		11.6	184	11.9	205		13.9	226	13.7	226		14.2	224	13.8	215
5	Male	14.5	267	16.1	294		14.7	264	15.7	294		15.5	286	15.9	305		16.5	269	16.2	273
6	Male	17.2	308	16.5	283		14.1	236	15.4	277		15.3	283	14.3	267		15.1	217	15.3	242
7	Male	15.5	279	15.4	271		13	220	14	240		13.8	244	13.6	238		14.4	226	14.7	236
8	Female	13.3	211	12.8	197		11.5	161	12	173		13.1	224	13	227		12.7	147	13.2	155
9	Male	16.2	311	16.1	297		12.4	197	13.4	221		14.7	259	14.8	260		14.9	226	14.2	218
10	Female	15.9	291	16	291		11.1	160	11.7	150		13.4	227	12	205		14.4	221	15.4	308
11	Female	14.2	254	14.5	254		11.6	210	13	223		12.8	237	12.5	231		16.2	316	14.1	230
12	Male	15.8	256	15.7	249		13.6	227	14.6	264		14.2	265	14.1	262		15.4	229	15.5	229
13	Male	17.5	326	17.8	332		13.5	238	13.8	235		15.7	273	15.9	284		14.2	210	14.5	204
14	Male	13.7	228	13.9	240		12	147	12.5	154		15.5	289	14.7	289		14.1	209	14.1	205
15	Female	13.7	223	14.2	242		10.9	131	11.3	162		12.9	227	13.6	226		15.2	282	14.3	216
16	Female	14.7	280	14.5	285		11.1	134	11.3	145		15.6	286	13.9	237		13.8	212	13.7	211
17	Female	15.4	281	14.2	266		12.9	206	12.5	200		16	287	15.8	282		14.5	198	15.5	246
18	Male	14.8	302	17.9	314		13	219	13.3	233		14.9	260	13.8	243		14.8	262	14.7	254
19	Male	15.6	290	15.3	292		12.5	175	12.9	195		14.9	287	13.6	251		14.6	217	14.6	223
20	Male	14.7	278	15	278		13.1	217	12.6	211		13.1	248	14.4	281		15.9	265	15.6	272
21	Male	14.6	265	14.3	248		12.7	217	12.4	210		13.7	224	13.2	230		13.3	200	14	211
22	Male	13.1	223	13.6	249		11.1	162	11.3	135		14.2	250	14.1	246		13.6	191	14	213
23	Male	15.9	281	15.9	289		11.8	166	13.1	227		16.9	287	14.4	258		15.1	257	15.1	256
24	Male	15.5	284	14.9	282		13.3	224	13.5	242		15.3	262	14.2	262		14	201	13.9	204
25	Female	15.4	296	15	275		11.6	146	12.3	188		13.9	237	13.8	233		14.2	221	15	245
26	Female	13.6	215	13.7	237		10.2	107	10.4	110		13.2	225	13.9	234		13.6	178	13.9	194
27	Female	13.3	239	13.2	238		11.5	166	11.5	149		13.5	225	13.5	233		12.7	189	14.2	229
28	Female	13.8	253	13.8	254		11.6	205	11.4	194		11.8	197	12.1	205		14.1	192	13.8	214
29	Male	14.4	260	14.3	257		11.6	195	13.2	251		13.6	251	13.3	236		14.1	207	14.1	216
30	Female	13.5	227	13.1	207		11.2	129	11.6	156		13.7	253	13.2	246		12.1	133	13	174

## Sheet: intra-operator 30°
30°RF		third(Left)		Third(Right)		30°VM	third(Left)		Third(Right)		30°VL	third(Left)		Third(Right)		30°PT	third(Left)		Third(Right)
Name	Gender	F	S	F	S		F	S	F	S		F	S	F	S		F	S	F	S
1	Female	13.8	268	13.5	247		11.6	202	11.7	198		14.4	264	14.6	262		14.7	292	14.7	314
2	Male	14.7	260	14.3	260		12.2	194	12.4	207		13.7	243	13.2	227		18.3	441	17.2	399
3	Female	14.9	276	13.9	250		11.3	167	11.6	196		14.6	255	13.6	237		17.3	334	15	269
4	Female	14.3	244	13.3	228		11.9	185	12.1	204		13.2	226	13.2	224		20	507	18.3	454
5	Male	14.9	271	16.2	294		14.7	268	15.3	284		15.1	271	15	280		18.5	454	19.3	493
6	Male	16.4	298	15.6	275		14.4	253	15.2	268		14	277	13.7	249		14.9	235	14.6	217
7	Male	15.2	273	15.3	271		13	222	13	223		12.8	223	13	226		17.6	436	17.1	426
8	Female	12.6	200	12.5	197		10.9	132	11.8	152		12.5	216	12.8	225		14.9	269	15.5	320
9	Male	15.4	285	15.4	291		12.7	209	13	218		14.4	249	14.4	250		18.7	463	18.1	431
10	Female	14.9	277	14.7	272		11.7	197	12.1	203		13.5	228	12.7	222		16.9	392	18	500
11	Female	13.2	250	14.2	264		11.7	204	13.1	241		14.6	266	14.3	252		19.9	523	18.2	499
12	Male	14.2	224	15.1	246		12.7	217	13.1	226		13.5	248	13.2	243		16.1	358	16.3	361
13	Male	16.7	321	16.7	310		13	229	13.3	238		14.7	260	14.6	263		14.7	231	14.8	248
14	Male	13.4	224	13.2	229		12	168	12.3	195		14.7	265	14.5	284		15.2	297	14.6	238
15	Female	12.4	195	12.7	221		11.4	165	11.3	169		11.8	223	13.9	233		17.4	398	17.8	437
16	Female	14.3	274	14.5	286		11.1	168	11	174		14.4	260	13.5	234		15.1	297	16.5	376
17	Female	15.8	299	14.4	277		12.4	213	12.2	203		15.5	295	15.2	288		18.1	451	17.1	454
18	Male	14	279	14.4	288		13.7	231	12.9	231		14.9	266	14.3	246		16.4	439	16.6	414
19	Male	14.9	273	14.3	261		12.5	196	12.7	200		15.4	289	14.3	263		15.5	287	18	399
20	Male	14	270	14.3	278		13	236	12.6	223		14.6	271	14.8	289		19.2	465	17.8	415
21	Male	14.1	256	14.2	242		12.1	203	12.2	204		13.7	236	13.2	234		15.9	368	16	347
22	Male	14.3	265	14.2	262		11.4	170	11.2	145		14.8	288	15.9	298		17	418	18.5	495
23	Male	15	275	14.8	276		11.5	176	12.8	222		15.6	270	13.8	248		17.7	385	18.9	483
24	Male	14.8	272	14.3	268		13.6	236	13.5	242		14.4	256	13.6	250		14.1	232	14.6	243
25	Female	15.3	286	15.9	305		11.7	171	12.2	196		14.3	241	14.4	257		18.8	448	17.3	413
26	Female	13.8	218	13.3	234		10.3	111	10.6	119		13.3	231	13.7	232		16.3	343	16.1	375
27	Female	13.3	249	13.5	241		11.9	197	11.5	181		12.9	233	13.7	247		14.6	338	16.7	428
28	Female	14	270	13.9	258		11.4	209	11.5	205		11.8	216	12.1	215		17.9	547	16.6	480
29	Male	14	259	14.1	263		11.1	190	12.2	232		13.2	250	12.9	237		15.5	273	15.3	302
30	Female	12.8	208	12.7	193		11.1	143	11.4	170		13.1	239	13	239		13.7	239	14.2	244

## Sheet: intra-operator 60°
60°RF		third(Left)		Third(Right)		60°VM	third(Left)		Third(Right)		60°VL	third(Left)		Third(Right)		60°PT	third(Left)		Third(Right)
Name	Gender	F	S	F	S		F	S	F	S		F	S	F	S		F	S	F	S
1	Female	15.2	286	14.4	272		15.4	295	14.5	284		16.2	328	16.3	327		19.4	534	19.2	536
2	Male	15.4	283	15.2	276		13.4	226	13.7	233		14.6	277	15.5	289		21.5	621	19.3	528
3	Female	16.1	301	14.7	265		14.4	266	12.5	221		15.6	300	14.7	267		25.4	825	22.7	708
4	Female	14.3	244	13.2	233		14.6	263	13.7	252		15.1	282	14.9	270		24.4	753	20.3	585
5	Male	16.2	308	15.8	302		14.9	282	14.4	284		16.9	333	15.4	304		26.4	862	23	792
6	Male	17.5	307	15.7	292		14.7	257	15.3	276		15.7	311	15.4	305		20.8	641	19.6	575
7	Male	14.6	260	15.4	287		12.5	242	12.4	231		14.5	284	14.4	272		18.6	530	19.6	603
8	Female	13	209	12.8	202		11.4	170	12.2	192		13.7	250	13.7	250		17.4	415	17.4	423
9	Male	16.4	312	16.2	307		14.1	264	14	260		14.9	276	15.6	296		24.1	705	23	682
10	Female	14.7	268	14.9	274		13.6	241	14	265		14.4	260	15.7	275		21.1	647	21.8	686
11	Female	13.2	242	13.8	248		13.7	256	12.9	242		15.6	307	14.5	282		23.3	732	20.7	639
12	Male	15.1	260	17.1	280		13.5	222	14	242		14.3	274	14.4	279		22.1	621	22.8	677
13	Male	18	314	16.3	320		14.7	272	15	289		14.8	279	15.2	295		20.1	553	19.4	521
14	Male	14.6	259	14.6	257		13.9	259	13.5	234		15.1	290	15.1	307		18.8	532	20.1	578
15	Female	13.5	239	13.7	244		12.8	208	13	225		13.9	262	13.7	251		20.2	598	22.4	662
16	Female	14.8	291	14.5	277		13.4	256	13.2	258		15.1	314	15.2	290		20.1	595	20.9	566
17	Female	15.7	316	15.5	304		13.7	250	14	249		18.1	371	17.5	333		23.1	707	20	603
18	Male	16.1	289	16.3	294		15.1	289	14.8	283		17	323	16	289		21.1	690	19.5	622
19	Male	15.1	291	15.2	283		13.5	237	13	230		15.9	321	15.8	318		20.4	554	20.1	533
20	Male	15.1	278	15.2	294		16.3	329	14.1	267		16.4	331	18.5	373		26.9	828	21.8	608
21	Male	13.7	258	14.3	255		12.3	223	12.8	224		13.6	242	13.9	263		17.8	465	18.8	502
22	Male	13.4	248	13.6	254		13.8	251	13.3	235		15	292	16.5	328		20.6	572	21.3	635
23	Male	16.3	298	16.3	309		14.1	246	14.9	279		17.3	329	16.8	327		22.4	675	25	774
24	Male	15.5	287	15.8	286		15.4	301	14.7	281		17.2	329	17.1	334		20.5	562	22.2	660
25	Female	15.8	306	15.4	294		13.3	218	13.6	243		15.2	285	15.2	284		22.7	712	21.3	673
26	Female	14	230	13.9	240		12.2	182	11.9	162		16	324	14.6	269		18.8	478	18.9	497
27	Female	13	226	13.1	236		13.3	235	12.9	232		14.1	280	15.2	303		18.2	491	20.4	628
28	Female	14.9	297	14.6	274		12.9	222	12.8	230		14.7	272	14.8	275		24.2	715	20.5	657
29	Male	16	295	16.6	302		12.4	219	13.4	257		15	292	14.5	281		21.6	623	21.5	605
30	Female	14.3	241	13.8	223		12.2	193	12.7	208		14.5	290	14.8	293		15.8	339	16.1	344

## Sheet: intra-operator 90°
90°RF		third(Left)		Third(Right)		90°VM	third(Left)		Third(Right)		90°VL	third(Left)		Third(Right)		90°PT	third(Left)		Third(Right)
Name	Gender	F	S	F	S		F	S	F	S		F	S	F	S		F	S	F	S
1	Female	16.1	302	15.1	287		17.7	363	16.1	325		17.8	384	16.7	346		22.6	611	23.3	682
2	Male	16.6	293	15.9	285		17	354	16.8	336		17.8	378	18.1	367		26	791	23.1	677
3	Female	15.4	293	14.2	262		16.2	336	13.5	244		16	322	15.6	303		29.8	936	25.6	800
4	Female	14	252	13.3	243		16	315	16	329		16.4	330	16.4	333		26	751	24	712
5	Male	17.1	322	16.6	332		16	306	16.6	321		17.7	368	17.2	351		32	959	26.3	871
6	Male	18.4	331	15.7	291		16.6	302	17.4	334		16.9	358	16.3	333		24.9	742	23.2	681
7	Male	15.2	274	15	267		13	241	13	233		15.3	287	15.7	316		23.4	687	23.4	705
8	Female	12.8	199	13.3	223		13.2	222	14.1	255		13.9	271	14.9	301		20.5	511	19.9	445
9	Male	16	302	17.1	305		15.7	299	15.4	299		15.8	299	16.6	326		29.4	902	26.4	803
10	Female	15.4	276	15	274		15.8	316	15.8	321		15.3	286	17.1	329		24.7	720	23.7	678
11	Female	13.8	258	14	256		14.4	278	13.9	267		15.2	302	15.4	310		24.2	741	24	726
12	Male	13.8	236	14.7	270		14.5	238	14.8	256		15.1	291	15.2	292		25.9	800	26.6	832
13	Male	17.5	333	17	316		18.8	375	16.7	325		16.7	327	16.8	326		23	644	22.5	611
14	Male	16	302	15	279		17.8	384	15.5	296		17.1	367	17.4	370		25.3	741	25.9	755
15	Female	14.5	261	13.6	248		15.3	291	14.4	276		15.2	310	15.1	290		26.6	773	26	768
16	Female	15.5	309	14.7	285		14.4	286	13.9	278		16	333	15.5	306		21.4	601	22.6	596
17	Female	16.2	313	15.3	304		14.8	275	16.4	323		17.7	372	18.3	369		24	677	20.2	483
18	Male	17	314	17.5	318		17	341	16.5	341		18	365	17.1	342		24.5	745	24.8	743
19	Male	15.4	298	15.1	290		14.2	254	14.1	258		16.7	347	17	356		22.7	675	23.4	701
20	Male	16.3	307	17	318		18.1	370	16.3	333		17.3	366	19.9	398		32.5	931	27.2	796
21	Male	14.4	262	14.3	251		13.9	254	14	258		15	283	14.6	281		22.2	685	21.7	609
22	Male	14	257	13.9	261		15.1	292	14.2	261		15.7	315	17.2	356		22	641	24	734
23	Male	16.4	310	16.4	322		16.9	342	16.9	338		18.4	372	18.7	390		25	713	26.2	773
24	Male	15.4	283	15.5	282		16.1	340	15.1	296		17.5	346	18.2	374		23.4	638	24.1	699
25	Female	16	303	15.4	290		14.9	273	15.6	301		16.7	336	16.8	340		25.7	794	22.9	728
26	Female	14.8	252	13.9	237		14.8	273	13.7	229		16.5	351	15.4	322		25.3	689	22.8	601
27	Female	13.5	230	13.3	245		14	237	13.5	245		14.3	288	15.2	311		18.3	459	22.3	651
28	Female	14.5	281	14.4	275		13.6	238	13.9	253		15.5	301	15.8	309		26.7	794	23.2	703
29	Male	17.2	315	17.3	309		15.6	287	15.5	305		17	345	15.9	317		24.7	739	23.9	686
30	Female	14.2	240	13.3	218		12.9	210	13.3	224		14.8	303	15.1	304		16.6	352	18.2	439
